# Supplementary material for: Thalidomide Attenuates Mast Cell Activation by Upregulating SHP-1 Signaling and Interfering with the Action of CRBN
Source: Cells. 2023 Feb 1;12(3):469. doi: 10.3390/cells12030469 (PMC9914299; doi:10.3390/cells12030469)
Supplement: Supplementary file 1 [file cells-12-00469-s001.zip]

Archive with 1 entries (1 files):
- cells-2126548-Supplementary materials.pdf
